# Supplementary material for: The Nursehound Scyliorhinus stellaris Mitochondrial Genome—Phylogeny, Relationships among Scyliorhinidae and Variability in Waters of the Balearic Islands
Source: Int J Mol Sci. 2022 Sep 8;23(18):10355. doi: 10.3390/ijms231810355 (PMC9499419; doi:10.3390/ijms231810355)
Supplement: Supplementary file 1 [file ijms-23-10355-s001.zip]

Archive with 1 entries (1 files):
- ijms-1893902-supplementary.pdf
